# Supplementary material for: Rice miR1432 Fine-Tunes the Balance of Yield and Blast Disease Resistance via Different Modules
Source: Rice (N Y). 2021 Oct 21;14:87. doi: 10.1186/s12284-021-00529-1 (PMC8531185; doi:10.1186/s12284-021-00529-1)
Supplement: Supplementary file 2 — Additional file 2: Table S1. The agronomical traits of the indicated lines. Table S2. Primers used in this study. [file 12284_2021_529_MOESM2_ESM.xlsx]

## Sheet: Table S1
Table S1. The Agronomical traits of the indicated lines.
	Plant height (cm)	Number of panicles	Grain number per panicle	SSR (%)	1'000 grain weight (g)	Grain yield per plant (g)	Yield changes(%)
NPB	94.6±2.2a	10.4±2.3a	85.5±3.9ab	95.0±1.5a	26.2±0.5a	23.6±1.1ab		2018
OX1432-22	89.6±1.8ab	11.0±2.0a	84.1±2.7ab	93.8±1.1ab	26.8±0.2a	23.1±0.7ab	-0.0211864
OX1432-23	86.2±3.3b	11.6±0.9a	82.9±2.6b	92.7±1.6ab	26.4±0.5a	22.2±0.50b	-0.059322
MIM1432-15	94.4±2.0a	11.6±1.3a	86.8±4.2ab	92.4±1.5b	26.8±0.5a	24.1±0.3a	0.0211864
MIM1432-20	93.25±3.0a	11.8±1.3a	90.9±4.4a	93.6±1.6ab	25.7±0.8a	24.1±0.6a	0.0211864
NPB	97.2±0.8a	9.8±0.8bc	86.0±5.8ab	89.7±3.2ab	24.1±0.3ab	20.4±0.9b		2019
OX1432-22	89.2±2.6c	9.4±1.7c	85.1±4.8ab	91.8±1.2a	20.3±1.9c	18.8±0.6b	-0.0784314
OX1432-23	94.0±2.0ab	11.8±0.8ab	82.8±4.3b	90.4±1.3a	23.4±0.7b	15.6±2.2c	-0.235294
MIM1432-15	97.4±2.7a	13.0±1.2a	91.0±2.7a	84.3±2.5b	26.3±0.8a	25.5±0.8a	0.25
MIM1432-20	94.0±1.2ab	13.8±0.8a	89.8±2.2a	87.7±1.7ab	24.8±0.3ab	24.4±1.3a	0.196078
NPB	99.6±1.1a	14.4±0.5ab	127.0±5.6bc	94.3±0.8a	24.0±0.5abc	27.3±1.3bc		2020
OX1432-22	89.7±1.0b	12.0±1.2b	117.6±5.6cd	93.0±1.2ab	23.6±0.3bc	25.5±1.0cd	-0.0659341
OX1432-23	81.9±2.6c	12.6±1.1ab	95.8±11.4e	86.1±2.4cd	22.2±0.1c	23.3±1.7d	-0.14652
MIM1432-15	101.1±0.6a	16.0±0.7a	128±7.0abc	90.7±0.9ab	26.2±0.6a	35.1±2.2a	0.285714
MIM1432-20	99.1±1.1a	15.2±1.6ab	127.2±4.0abc	91.1±2.5ab	25.2±0.6a	35.9±1.6a	0.315018
OXEFH1-9	99.4±0.6ab	15.6±2.1a	100.8±9.4e	88.5±3.9abc	23.1±0.6bc	25.1±1.5cd	-0.0805861
OXEFH1-11	97.4±2.9ab	16.0±2.4a	106.4±5.1de	81.5±3.8d	23.6±0.4abc	24.4±3.4cd	-0.106227
OXACOT-22	100.4±2.3a	13.8±2.0ab	138.8±6.5ab	91.1±2.8ab	24.6±0.2ab	29.7±0.7b	0.0879121
OXACOT-30	101.3±2.2a	13.4±1.7ab	141.2±3.0a	86.8±1.7bc	24.5±0.2ab	29.9±1.8b	0.0952381

## Sheet: Table S2
Table S2. Primers used in the study
Primers	Sequence(5'-3')	objective
OXmiR1432-KpnI-F	AAAGGTACCCCTTCCTCCTCTCCATCCTCT	Generate OX1432
OX miR1432-SalI-R	AAAGTCGACCAAGAGTGGATGGCAAACCT	Generate OX1432
MIM1432-BamH1-F	GATCCGTCGGTGTCATAGTCTCTCCTGATA	Generate MIM1432
MIM1432-BglII-R	GATCTATCAGGAGAGACTATGACACCGACG	Generate MIM1432
OXOsa-miR1432 EFH1- F	CGGGGTACCATGTGGCAGCAGCTGGTGGC	Generate OXEFH1
OXOsa-miR1432 EFH1- R	CAACTGCAGCTAAGCCGCGTTCTCCATCATG	Generate OXEFH1
Osa-miR1432 ACOT-F	AACACGGGGGACGAGCTCATGGACCCGGAAGCGGTGCG	Generate OXACOT
Osa-miR1432 ACOT-R	GCCCTTGCTCACCATGGTACCTAGTTTGCTAGATACAGCGAGGT	Generate OXACOT
OXEFH1-YFP-F	AACACGGGGGACGAGCTCATGTGGCAGCAGCTGG	Make EFH1 reporter
OXEFH1-YFP-R	GCCCTTGCTCACCATGGTACCAGCCGCGTTCTCCATCATG	Make EFH1 reporter
universal reverse primer	CAGTGCAGGGTCCGAGGTAT	qRT-PCR
Osa-miR1432-stem loop	GTCGTATCCAGTGCAGGGTCCGAGGTATTCGCACTGGATACGACGTCGGTGTCA	qRT-PCR
Osa-miR1432 EFH1-RT-F	TACGTGAGCGCGGCGGA	qRT-PCR
Osa-miR1432 EFH1-RT-R	GCGTTCTCCATCATGGCCCT	qRT-PCR
OXOsa-miR1432 ACOT-F	CGAGCTCAACCTCTCCTACG	qRT-PCR
OXOsa-miR1432 ACOT-R	GCGCTATCAATTTGCCTGTC	qRT-PCR
OsNAC4-F for RT	TCCTGCCACCATTCTGAGATG	qRT-PCR
OsNAC4-R for RT	TTGCAGAATCATGCTTGCCAG	qRT-PCR
OsKS4-F for RT	TCGCATTGCGTGTGCAA	qRT-PCR
OsKS4-R for RT	TTGGAACTTCCGACATCGAAA	qRT-PCR
OsPR1a-F for RT	GGAAGTACGGCGAGAACATC	qRT-PCR
OsPR1a-R for RT	TGGTCGTACCACTGCTTCTC	qRT-PCR
OsPR10b-F for RT:	AACACGTGTGGTGGCACGTG	qRT-PCR
OsPR10b-R for RT:	TCATCTTGAGCATGCCGAAG	qRT-PCR
U6 RT-F	CGATAAAATTGGAACGATACAGA	qRT-PCR
U6 RT-R	ATTTGGACCATTTCTCGATTTGT	qRT-PCR
UBQ-F for RT	ACCCTGGCTGACTACAACATC	qRT-PCR
UBQ-R for RT	AGTTGACAGCCCTAGGGTG	qRT-PCR
MoPot2_F	ACGACCCGTCTTTACTTATTTGG	qRT-PCR
MoPot2_R	AAGTAGCGTTGGTTTTGTTGGAT	qRT-PCR
AtIPS1 -F	AGACTGCAGAAGGCTGATTC	qRT-PCR
AtIPS1 -R	TAATCTGCTGATTCCGAGGG	qRT-PCR
